# Supplementary material for: Patient and Public Involvement for Dementia Research in Low- and Middle-Income Countries: Developing Capacity and Capability in South Asia
Source: Front Neurol. 2021 Mar 23;12:637000. doi: 10.3389/fneur.2021.637000 (PMC8021770; doi:10.3389/fneur.2021.637000)
Supplement: Supplementary file 1 [file Data_Sheet_1.zip]

Archive with 6 entries (6 files):
- Supplementary File 1.docx
- Supplementary File 2.docx
- Supplementary File 3.docx
- Supplementary File 4.docx
- Supplementary File 5.pdf
- Supplementary File 6.docx
